# Supplementary material for: Linseed Silesia, Diverse Crops for Diverse Diets. New Solutions to Increase Dietary Lipids in Crop Species
Source: Foods. 2021 Nov 3;10(11):2675. doi: 10.3390/foods10112675 (PMC8623773; doi:10.3390/foods10112675)
Supplement: Supplementary file 1 [file foods-10-02675-s001.zip]

Archive with 1 entries (1 files):
- foods-1430258-supplementary.pdf
